# Supplementary material for: Tumor-targeted bioactive nanoprobes visualizing of hydrogen peroxide for forecasting chemotherapy-exacerbated malignant prognosis
Source: Front Bioeng Biotechnol. 2023 Aug 11;11:1226680. doi: 10.3389/fbioe.2023.1226680 (PMC10450909; doi:10.3389/fbioe.2023.1226680)
Supplement: Supplementary file 16 [file DataSheet1.XLSX]

## Sheet: fig1 e
	MSNs@TPFP	CM	MSNs@TPFP@CM
	-26.2	-17.2	-22.9
	-23.4	-18.5	-20.1
	-31.7	-16.6	-24.3

## Sheet: fig1 f
	MSN@TPFP	CM	MSN@TPFP@CM
	142	195	224
	166	231	251
	154	215	221

## Sheet: fig2 a
紫外光谱
X	Y	X	Y
800	0.02114	890.812	-0.00759
799	0.02174	889.812	-0.00767
798	0.02134	888.812	-0.00774
797	0.02004	887.812	-0.0078
796	0.02014	886.812	-0.00787
795	0.02064	885.812	-0.00793
794	0.01984	884.812	-0.00798
793	0.01884	883.812	-0.00803
792	0.01814	882.812	-0.00808
791	0.01794	881.812	-0.00812
790	0.01784	880.812	-0.00816
789	0.01794	879.812	-0.00819
788	0.01784	878.812	-0.00822
787	0.01784	877.812	-0.00825
786	0.01664	876.812	-0.00827
785	0.01704	875.812	-0.00829
784	0.01544	874.812	-0.00829
783	0.01614	873.812	-0.00825
782	0.01604	872.812	-0.00825
781	0.01694	871.812	-0.00827
780	0.01604	870.812	-0.00825
779	0.01394	869.812	-0.00822
778	0.01464	868.812	-0.00823
777	0.01564	867.812	-0.00824
776	0.01584	866.812	-0.00822
775	0.01474	865.812	-0.00819
774	0.01674	864.812	-0.00822
773	0.01584	863.812	-0.00829
772	0.01594	862.812	-0.00829
771	0.01424	861.812	-0.00828
770	0.01364	860.812	-0.00828
769	0.01404	859.812	-0.00836
768	0.01314	858.812	-0.00837
767	0.01334	857.812	-0.00838
766	0.01334	856.812	-0.00841
765	0.01354	855.812	-0.00846
764	0.01404	854.812	-0.00844
763	0.01254	853.812	-0.00845
762	0.01204	852.812	-0.00839
761	0.01184	851.812	-0.00835
760	0.01194	850.812	-0.00844
759	0.01244	849.812	-0.00855
758	0.01144	848.812	-0.00849
757	0.01164	847.812	-0.0085
756	0.01284	846.812	-0.00846
755	0.01244	845.812	-0.00837
754	0.01194	844.812	-0.00832
753	0.01114	843.812	-0.00827
752	0.01184	842.812	-0.00819
751	0.01184	841.812	-0.00813
750	0.01284	840.812	-0.00808
749	0.01164	839.812	-0.008
748	0.01054	838.812	-0.00797
747	0.00994	837.812	-0.00795
746	0.01024	836.812	-0.00782
745	0.00924	835.812	-0.00774
744	0.01134	834.812	-0.00764
743	0.01084	833.812	-0.00757
742	0.00974	832.812	-0.0075
741	0.01004	831.812	-0.00747
740	0.00964	830.812	-0.00746
739	0.00874	829.812	-0.00747
738	0.00934	828.812	-0.00748
737	0.00844	827.812	-0.00751
736	0.00874	826.812	-0.00761
735	0.00934	825.812	-0.00772
734	0.00904	824.812	-0.0078
733	0.00894	823.812	-0.0079
732	0.00794	822.812	-0.00799
731	0.00884	821.812	-0.0081
730	0.00874	820.812	-0.00828
729	0.00844	819.812	-0.00833
728	0.00914	818.812	-0.00837
727	0.00884	817.812	-0.00852
726	0.00884	816.812	-0.00862
725	0.00794	815.812	-0.00871
724	0.00804	814.812	-0.00878
723	0.00794	813.812	-0.00881
722	0.00724	812.812	-0.0089
721	0.00734	811.812	-0.00902
720	0.00624	810.812	-0.00905
719	0.00684	809.812	-0.00904
718	0.00634	808.812	-0.00908
717	0.00714	807.812	-0.00909
716	0.00674	806.812	-0.00903
715	0.00754	805.812	-0.00904
714	0.00724	804.812	-0.00898
713	0.00784	803.812	-0.00906
712	0.00634	802.812	-0.00904
711	0.00574	801.812	-0.00901
710	0.00624	800.812	-0.009
709	0.00774	799.812	-0.00903
708	0.00724	798.812	-0.00904
707	0.00674	797.812	-0.00905
706	0.00714	796.812	-0.0091
705	0.00654	795.812	-0.00912
704	0.00694	794.812	-0.00909
703	0.00644	793.812	-0.00912
702	0.00664	792.812	-0.00914
701	0.00684	791.812	-0.00915
700	0.00634	790.812	-0.00919
699	0.00654	789.812	-0.00922
698	0.00654	788.812	-0.00925
697	0.00714	787.812	-0.0093
696	0.00674	786.812	-0.00935
695	0.00634	785.812	-0.00938
694	0.00644	784.812	-0.00936
693	0.00694	783.812	-0.00942
692	0.00684	782.812	-0.0095
691	0.00644	781.812	-0.00949
690	0.00584	780.812	-0.00944
689	0.00594	779.812	-0.0095
688	0.00554	778.812	-0.00957
687	0.00474	777.812	-0.0096
686	0.00614	776.812	-0.00965
685	0.00584	775.812	-0.00966
684	0.00584	774.812	-0.00961
683	0.00634	773.812	-0.00966
682	0.00564	772.812	-0.00962
681	0.00514	771.812	-0.00961
680	0.00564	770.812	-0.00959
679	0.00574	769.812	-0.00962
678	0.00534	768.812	-0.00963
677	0.00674	767.812	-0.00961
676	0.00714	766.812	-0.00964
675	0.00644	765.812	-0.00965
674	0.00614	764.812	-0.00961
673	0.00544	763.812	-0.00964
672	0.00624	762.812	-0.00964
671	0.00624	761.812	-0.00962
670	0.00574	760.812	-0.00961
669	0.00504	759.812	-0.00961
668	0.00614	758.812	-0.00961
667	0.00564	757.812	-0.00964
666	0.00594	756.812	-0.0097
665	0.00534	755.812	-0.00974
664	0.00544	754.812	-0.00976
663	0.00494	753.812	-0.00982
662	0.00514	752.812	-0.00985
661	0.00574	751.812	-0.0099
660	0.00634	750.812	-0.00993
659	0.00624	749.812	-0.01004
658	0.00694	748.812	-0.01014
657	0.00744	747.812	-0.0102
656	0.00754	746.812	-0.01026
655	0.00744	745.812	-0.01029
654	0.00724	744.812	-0.01035
653	0.00774	743.812	-0.0104
652	0.00794	742.812	-0.01047
651	0.00794	741.812	-0.01052
650	0.00854	740.812	-0.01061
649	0.00874	739.812	-0.01076
648	0.00794	738.812	-0.01079
647	0.00864	737.812	-0.01083
646	0.00814	736.812	-0.01094
645	0.00884	735.812	-0.01093
644	0.00854	734.812	-0.01091
643	0.00834	733.812	-0.01093
642	0.00934	732.812	-0.01093
641	0.00904	731.812	-0.01096
640	0.00894	730.812	-0.01096
639	0.00814	729.812	-0.01104
638	0.00954	728.812	-0.01116
637	0.01144	727.812	-0.01124
636	0.01044	726.812	-0.01136
635	0.01044	725.812	-0.01137
634	0.01014	724.812	-0.01139
633	0.01134	723.812	-0.01143
632	0.01144	722.812	-0.01146
631	0.01094	721.812	-0.0115
630	0.01144	720.812	-0.01154
629	0.01004	719.812	-0.01157
628	0.01104	718.812	-0.01159
627	0.01214	717.812	-0.01162
626	0.01014	716.812	-0.01167
625	0.01094	715.812	-0.01169
624	0.01104	714.812	-0.01166
623	0.01204	713.812	-0.01167
622	0.01234	712.812	-0.0117
621	0.01244	711.812	-0.01171
620	0.01144	710.812	-0.01169
619	0.01174	709.812	-0.01163
618	0.01224	708.812	-0.01158
617	0.01224	707.812	-0.01164
616	0.01234	706.812	-0.01161
615	0.01184	705.812	-0.01154
614	0.01074	704.812	-0.0115
613	0.01104	703.812	-0.01146
612	0.01104	702.812	-0.01145
611	0.01114	701.812	-0.01147
610	0.01084	700.812	-0.01148
609	0.01064	699.812	-0.01158
608	0.00994	698.812	-0.01167
607	0.01034	697.812	-0.01169
606	0.01084	696.812	-0.01183
605	0.01124	695.812	-0.01194
604	0.00964	694.812	-0.01204
603	0.00954	693.812	-0.01219
602	0.01164	692.812	-0.01231
601	0.01304	691.812	-0.0124
600	0.01294	690.812	-0.01248
599	0.01334	689.812	-0.01252
598	0.01534	688.812	-0.01259
597	0.01574	687.812	-0.01271
596	0.01634	686.812	-0.01277
595	0.01614	685.812	-0.01282
594	0.01484	684.812	-0.01294
593	0.01474	683.812	-0.01306
592	0.01434	682.812	-0.01316
591	0.01554	681.812	-0.01328
590	0.01464	680.812	-0.01334
589	0.01464	679.812	-0.01346
588	0.01574	678.812	-0.01357
587	0.01644	677.812	-0.01369
586	0.01704	676.812	-0.01374
585	0.01784	675.812	-0.01382
584	0.01814	674.812	-0.01386
583	0.01784	673.812	-0.01395
582	0.01864	672.812	-0.01407
581	0.01984	671.812	-0.01426
580	0.01914	670.812	-0.01441
579	0.01914	669.812	-0.01455
578	0.02014	668.812	-0.01468
577	0.01994	667.812	-0.0148
576	0.02114	666.812	-0.01495
575	0.02154	665.812	-0.01502
574	0.02214	664.812	-0.01505
573	0.02254	663.812	-0.0151
572	0.02264	662.812	-0.01509
571	0.02444	661.812	-0.01506
570	0.02414	660.812	-0.01507
569	0.02494	659.812	-0.01503
568	0.02554	658.812	-0.01504
567	0.02634	657.812	-0.01509
566	0.02704	656.812	-0.01514
565	0.02664	655.812	-0.01517
564	0.02914	654.812	-0.01517
563	0.02924	653.812	-0.01522
562	0.03094	652.812	-0.01524
561	0.03294	651.812	-0.01517
560	0.03384	650.812	-0.01517
559	0.03414	649.812	-0.01524
558	0.03664	648.812	-0.01527
557	0.03724	647.812	-0.01532
556	0.03984	646.812	-0.01538
555	0.04014	645.812	-0.01544
554	0.04294	644.812	-0.01545
553	0.04584	643.812	-0.0155
552	0.04744	642.812	-0.01558
551	0.04944	641.812	-0.01565
550	0.05184	640.812	-0.01564
549	0.05414	639.812	-0.01567
548	0.05774	638.812	-0.0158
547	0.06084	637.812	-0.01591
546	0.06304	636.812	-0.01599
545	0.06624	635.812	-0.01608
544	0.06974	634.812	-0.01618
543	0.07164	633.812	-0.01627
542	0.07604	632.812	-0.01634
541	0.07904	631.812	-0.01638
540	0.08234	630.812	-0.01646
539	0.08694	629.812	-0.01659
538	0.09184	628.812	-0.01673
537	0.09664	627.812	-0.01684
536	0.10194	626.812	-0.01691
535	0.10644	625.812	-0.01694
534	0.11164	624.812	-0.01698
533	0.11774	623.812	-0.01707
532	0.12344	622.812	-0.01703
531	0.12774	621.812	-0.01708
530	0.13384	620.812	-0.01721
529	0.13994	619.812	-0.01728
528	0.14574	618.812	-0.01726
527	0.15274	617.812	-0.01726
526	0.15874	616.812	-0.01726
525	0.16744	615.812	-0.01724
524	0.17394	614.812	-0.01723
523	0.18214	613.812	-0.01723
522	0.19014	612.812	-0.01722
521	0.19774	611.812	-0.0171
520	0.20484	610.812	-0.01695
519	0.21244	609.812	-0.01682
518	0.22094	608.812	-0.0166
517	0.23074	607.812	-0.01624
516	0.23914	606.812	-0.01577
515	0.24674	605.812	-0.01525
514	0.25504	604.812	-0.01463
513	0.26334	603.812	-0.01386
512	0.27354	602.812	-0.01285
511	0.28244	601.812	-0.01159
510	0.29184	600.812	-0.00998
509	0.29994	599.812	-0.00803
508	0.30854	598.812	-0.00555
507	0.31674	597.812	-0.00243
506	0.32624	596.812	0.00132
505	0.33484	595.812	0.00587
504	0.34424	594.812	0.01138
503	0.35294	593.812	0.01793
502	0.36134	592.812	0.02566
501	0.37094	591.812	0.03464
500	0.37914	590.812	0.04526
499	0.38704	589.812	0.0571
498	0.39564	588.812	0.07183
497	0.40574	587.812	0.08867
496	0.41284	586.812	0.1078
495	0.41984	585.812	0.12921
494	0.42774	584.812	0.15325
493	0.43414	583.812	0.18005
492	0.44164	582.812	0.20953
491	0.44954	581.812	0.24191
490	0.45604	580.812	0.2773
489	0.46524	579.812	0.31547
488	0.46704	578.812	0.35645
487	0.47384	577.812	0.40003
486	0.47974	576.812	0.4459
485	0.48604	575.812	0.49392
484	0.49094	574.812	0.54375
483	0.49524	573.812	0.59495
482	0.50024	572.812	0.64713
481	0.50374	571.812	0.69967
480	0.50894	570.812	0.75216
479	0.51244	569.812	0.80402
478	0.51684	568.812	0.85497
477	0.52104	567.812	0.90451
476	0.52434	566.812	0.95211
475	0.52794	565.812	0.99748
474	0.53114	564.812	1.04014
473	0.53354	563.812	1.07982
472	0.53684	562.812	1.11627
471	0.53744	561.812	1.14939
470	0.53874	560.812	1.1791
469	0.54044	559.812	1.20538
468	0.54184	558.812	1.2291
467	0.54214	557.812	1.24861
466	0.54264	556.812	1.26479
465	0.54324	555.812	1.27727
464	0.54394	554.812	1.28709
463	0.54334	553.812	1.29451
462	0.54334	552.812	1.29992
461	0.54344	551.812	1.3037
460	0.54214	550.812	1.30627
459	0.54094	549.812	1.30748
458	0.53964	548.812	1.30816
457	0.53914	547.812	1.30827
456	0.53684	546.812	1.30803
455	0.53564	545.812	1.30773
454	0.53364	544.812	1.30709
453	0.53164	543.812	1.30621
452	0.52824	542.812	1.30529
451	0.52694	541.812	1.30399
450	0.52564	540.812	1.30278
449	0.52454	539.812	1.30076
448	0.52254	538.812	1.29818
447	0.51864	537.812	1.29486
446	0.51914	536.812	1.29069
445	0.51524	535.812	1.28546
444	0.51654	534.812	1.27905
443	0.51374	533.812	1.27139
442	0.51104	532.812	1.26233
441	0.50854	531.812	1.25168
440	0.50574	530.812	1.23942
439	0.50224	529.812	1.22545
438	0.49874	528.812	1.20973
437	0.49574	527.812	1.19212
436	0.49224	526.812	1.17294
435	0.48984	525.812	1.1521
434	0.48694	524.812	1.1308
433	0.48384	523.812	1.10816
432	0.48114	522.812	1.08461
431	0.47824	521.812	1.06028
430	0.47454	520.812	1.03551
429	0.47274	519.812	1.01033
428	0.46954	518.812	0.98507
427	0.46514	517.812	0.95951
426	0.46254	516.812	0.93394
425	0.45884	515.812	0.9083
424	0.45554	514.812	0.88266
423	0.45364	513.812	0.85722
422	0.45024	512.812	0.83194
421	0.44584	511.812	0.80657
420	0.44344	510.812	0.78149
419	0.43864	509.812	0.75615
418	0.43464	508.812	0.73132
417	0.43194	507.812	0.70672
416	0.42834	506.812	0.68241
415	0.42364	505.812	0.65826
414	0.41974	504.812	0.63437
413	0.41614	503.812	0.61069
412	0.41294	502.812	0.58728
411	0.40824	501.812	0.56403
410	0.40574	500.812	0.54117
409	0.40184	499.812	0.51861
408	0.39794	498.812	0.49649
407	0.39314	497.812	0.47486
406	0.39034	496.812	0.4538
405	0.38594	495.812	0.43324
404	0.38134	494.812	0.41331
403	0.37704	493.812	0.39357
402	0.37244	492.812	0.37482
401	0.36744	491.812	0.35672
400	0.36224	490.812	0.33934
399	0.35864	489.812	0.32263
398	0.35294	488.812	0.30649
397	0.34764	487.812	0.29109
396	0.34304	486.812	0.27639
395	0.33834	485.812	0.26227
394	0.33294	484.812	0.24876
393	0.32784	483.812	0.23596
392	0.32164	482.812	0.22371
391	0.31824	481.812	0.21191
390	0.31274	480.812	0.20071
389	0.30584	479.812	0.18993
388	0.30074	478.812	0.17957
387	0.29694	477.812	0.16936
386	0.29164	476.812	0.15958
385	0.28514	475.812	0.15019
384	0.28024	474.812	0.14115
383	0.27524	473.812	0.13245
382	0.26944	472.812	0.12408
381	0.26414	471.812	0.11603
380	0.25894	470.812	0.1084
379	0.25134	469.812	0.1011
378	0.24374	468.812	0.09409
377	0.23874	467.812	0.08745
376	0.23274	466.812	0.08114
375	0.22704	465.812	0.07511
374	0.22264	464.812	0.06942
373	0.21864	463.812	0.06403
372	0.21784	462.812	0.05905
371	0.21204	461.812	0.05435
370	0.20724	460.812	0.05005
369	0.20354	459.812	0.04599
368	0.19884	458.812	0.04216
367	0.19624	457.812	0.03869
366	0.19134	456.812	0.03545
365	0.18754	455.812	0.03241
364	0.18374	454.812	0.02962
363	0.17994	453.812	0.02703
362	0.17694	452.812	0.02442
361	0.17314	451.812	0.02185
360	0.17024	450.812	0.01941
359	0.16824	449.812	0.017
358	0.16504	448.812	0.01474
357	0.16154	447.812	0.01249
356	0.15864	446.812	0.01052
355	0.15544	445.812	0.00849
354	0.15474	444.812	0.00708
353	0.15364	443.812	0.00555
352	0.15204	442.812	0.00387
351	0.14834	441.812	0.00212
350	0.14744	440.812	0.000265234
349	0.14614	439.812	-0.00169
348	0.14544	438.812	-0.00383
347	0.14484	437.812	-0.00598
346	0.14324	436.812	-0.00817
345	0.14284	435.812	-0.0103
344	0.13994	434.812	-0.01221
343	0.14094	433.812	-0.01344
342	0.13974	432.812	-0.01437
341	0.13924	431.812	-0.01456
340	0.13944	430.812	-0.01455
339	0.16524	429.812	-0.01437
338	0.16604	428.812	-0.01347
337	0.16724	427.812	-0.01238
336	0.16894	426.812	-0.01079
335	0.16944	425.812	-0.00962
334	0.17214	424.812	-0.0075
333	0.17444	423.812	-0.00548
332	0.17634	422.812	-0.00309
331	0.17924	421.812	-0.000818475
330	0.18074	420.812	0.0014
329	0.18294	419.812	0.004
328	0.18474	418.812	0.00649
327	0.18664	417.812	0.00874
326	0.18764	416.812	0.01083
325	0.18724	415.812	0.0128
324	0.18974	414.812	0.0148
323	0.19054	413.812	0.0162
322	0.19404	412.812	0.01725
321	0.19604	411.812	0.01792
320	0.19624	410.812	0.01816
319	0.19874	409.812	0.01801
318	0.20034	408.812	0.01752
317	0.20154	407.812	0.01687
316	0.20294	406.812	0.01613
315	0.20414	405.812	0.01549
314	0.20484	404.812	0.01501
313	0.20514	403.812	0.01483
312	0.20474	402.812	0.01448
311	0.20454	401.812	0.01442
310	0.20544	400.812	0.01432
309	0.20254	399.812	0.01391
308	0.20314	398.812	0.01373
307	0.21364	397.812	0.01306
306	0.20264	396.812	0.01225
305	0.19704	395.812	0.01201
304	0.19824	394.812	0.01544
303	0.19704	393.812	0.01363
302	0.19694	392.812	0.01207
301	0.19534	391.812	0.01036
300	0.19164	390.812	0.01025
299	0.18784	389.812	0.01337
298	0.18394	388.812	0.01106
297	0.17724	387.812	0.00898
296	0.16814	386.812	0.01198
295	0.15374	385.812	0.00683
294	0.15634	384.812	0.00222
293	0.14314	383.812	-0.00165
292	0.13334	382.812	-0.00555
291	0.11294	381.812	-0.00903
290	0.09924	380.812	-0.01183
289	0.09774	379.812	-0.01417
288	0.08454	378.812	-0.01608
287	0.08174	377.812	-0.01742
286	0.06594	376.812	-0.01823
285	0.07274	375.812	-0.01866
284	0.05124	374.812	-0.01845
283	0.07164	373.812	-0.01768
282	0.06784	372.812	-0.01661
281	0.06484	371.812	-0.01365
280	0.07544	370.812	-0.01102
279	0.05894	369.812	-0.00841
278	0.06664	368.812	-0.00554
277	0.05864	367.812	-0.00265
276	0.06814	366.812	-0.000288472
275	0.06274	365.812	0.00258
274	0.06414	364.812	0.00332
273	0.05974	363.812	0.00382
272	0.06194	362.812	0.0041
271	0.06864	361.812	0.00415
270	0.05654	360.812	0.00396
269	0.05174	359.812	0.00355
268	0.05004	358.812	0.0029
267	0.07054	357.812	0.00203
266	0.04164	356.812	0.000922898
265	0.05404	355.812	-0.000412601
264	0.05054	354.812	-0.00198
263	0.05964	353.812	-0.00377
262	0.06224	352.812	-0.0058
261	0.05134	351.812	-0.00806
260	0.06044	350.812	-0.01054

## Sheet: fig2 b
	荧光
X	100	0um
615	334	317
615.5	335	316
616	335	315
616.5	335	316
617	335	314
617.5	334	313
618	334	312
618.5	336	312
619	334	312
619.5	334	312
620	334	313
620.5	334	313
621	334	314
621.5	334	315
622	333	317
622.5	333	314
623	333	316
623.5	333	316
624	332	315
624.5	331	315
625	332	315
625.5	330	315
626	331	314
626.5	330	316
627	330	314
627.5	330	314
628	329	314
628.5	331	313
629	332	313
629.5	332	314
630	333	313
630.5	332	313
631	332	314
631.5	333	315
632	334	316
632.5	333	316
633	333	317
633.5	334	317
634	332	316
634.5	334	317
635	335	317
635.5	332	317
636	332	318
636.5	333	318
637	331	316
637.5	330	316
638	331	317
638.5	333	317
639	333	316
639.5	334	316
640	334	315
640.5	336	314
641	337	315
641.5	335	317
642	337	318
642.5	337	318
643	336	318
643.5	338	319
644	338	319
644.5	337	321
645	338	320
645.5	337	320
646	338	322
646.5	338	322
647	338	321
647.5	340	323
648	340	321
648.5	342	321
649	340	321
649.5	342	322
650	341	322
650.5	341	321
651	342	320
651.5	344	323
652	345	322
652.5	346	323
653	346	323
653.5	347	324
654	350	325
654.5	351	324
655	351	325
655.5	352	327
656	352	327
656.5	355	328
657	355	327
657.5	357	328
658	360	328
658.5	360	330
659	362	328
659.5	363	329
660	364	331
660.5	366	332
661	371	333
661.5	375	333
662	375	332
662.5	376	332
663	383	331
663.5	384	332
664	385	332
664.5	394	333
665	396	334
665.5	400	335
666	405	336
666.5	411	338
667	413	339
667.5	424	340
668	431	339
668.5	438	340
669	446	340
669.5	457	340
670	471	341
670.5	485	342
671	502	342
671.5	517	342
672	535	342
672.5	565	344
673	585	342
673.5	617	344
674	649	342
674.5	678	342
675	713	344
675.5	763	345
676	799	346
676.5	846	348
677	878	348
677.5	918	349
678	967	350
678.5	996	352
679	1065	352
679.5	1097	353
680	1137	354
680.5	1161	355
681	1214	357
681.5	1247	357
682	1273	357
682.5	1316	360
683	1367	358
683.5	1375	358
684	1403	360
684.5	1435	359
685	1440	359
685.5	1463	361
686	1471	357
686.5	1485	356
687	1507	358
687.5	1512	359
688	1527	361
688.5	1524	363
689	1526	362
689.5	1533	364
690	1551	366
690.5	1542	368
691	1552	367
691.5	1553	371
692	1552	370
692.5	1537	369
693	1557	372
693.5	1539	373
694	1548	375
694.5	1547	373
695	1535	377
695.5	1543	378
696	1512	378
696.5	1527	379
697	1507	378
697.5	1516	380
698	1507	379
698.5	1498	380
699	1501	379
699.5	1506	381
700	1505	383
700.5	1502	387
701	1499	385
701.5	1471	388
702	1485	390
702.5	1467	392
703	1466	391
703.5	1447	392
704	1461	393
704.5	1450	395
705	1439	394
705.5	1443	395
706	1448	395
706.5	1429	393
707	1419	396
707.5	1421	396
708	1422	397
708.5	1394	397
709	1405	398
709.5	1396	400
710	1391	401
710.5	1384	404
711	1392	407
711.5	1384	406
712	1382	408
712.5	1376	409
713	1363	410
713.5	1369	413
714	1358	415
714.5	1343	417
715	1341	414
715.5	1337	419
716	1333	417
716.5	1324	420
717	1305	418
717.5	1308	421
718	1302	421
718.5	1276	421
719	1278	421
719.5	1282	424
720	1269	421
720.5	1268	426
721	1257	425
721.5	1242	426
722	1260	426
722.5	1239	432
723	1233	434
723.5	1224	437
724	1204	440
724.5	1210	440
725	1198	438
725.5	1200	444
726	1187	446
726.5	1176	447
727	1176	447
727.5	1168	447
728	1157	445
728.5	1147	446
729	1137	446
729.5	1137	449
730	1130	448
730.5	1126	448
731	1116	450
731.5	1117	453
732	1112	451
732.5	1090	455
733	1081	456
733.5	1077	456
734	1075	459
734.5	1072	463
735	1068	463
735.5	1071	464
736	1044	466
736.5	1047	470
737	1033	470
737.5	1032	472
738	1030	476
738.5	1022	476
739	1018	476
739.5	1008	477
740	998	474
740.5	1001	480
741	994	478
741.5	984	479
742	978	481
742.5	973	483
743	975	484
743.5	956	485
744	953	484
744.5	957	486
745	962	490
745.5	952	491
746	943	492
746.5	940	494
747	939	497
747.5	940	501
748	934	505
748.5	928	508
749	927	508
749.5	916	509
750	902	511
750.5	912	512
751	904	515
751.5	898	516
752	895	514
752.5	889	515
753	886	517
753.5	895	515
754	882	515
754.5	877	518
755	871	519
755.5	864	519
756	868	519
756.5	863	521
757	870	521
757.5	861	524
758	858	528
758.5	868	532
759	852	534
759.5	865	537
760	845	540
760.5	839	544
761	847	546
761.5	847	549
762	837	549
762.5	835	552
763	829	555
763.5	828	557
764	820	555
764.5	825	558
765	826	557
765.5	825	558
766	826	559
766.5	820	561
767	820	560
767.5	809	561
768	818	560
768.5	819	561
769	816	563
769.5	811	564
770	805	565
770.5	805	567
771	794	572
771.5	806	576
772	801	578
772.5	812	584
773	798	585
773.5	802	590
774	798	594
774.5	795	595
775	796	593
775.5	801	597
776	799	598
776.5	804	600
777	794	602
777.5	799	600
778	803	604
778.5	798	605
779	803	607
779.5	806	613
780	804	615
780.5	809	613
781	798	615
781.5	803	619
782	803	624
782.5	800	630
783	804	632
783.5	810	637
784	808	643
784.5	806	649
785	804	648
785.5	819	658
786	815	661
786.5	813	665
787	816	667
787.5	815	674
788	825	676
788.5	834	681
789	831	683
789.5	835	690
790	834	688
790.5	843	692
791	844	695
791.5	846	699
792	851	703
792.5	859	708
793	852	712
793.5	856	714
794	863	719
794.5	861	723
795	856	724
795.5	866	728
796	861	732
796.5	864	734
797	859	738
797.5	864	743
798	865	746
798.5	859	746
799	862	746
799.5	870	748
800	868	747
800.5	867	750
801	868	743
801.5	871	744
802	877	744
802.5	872	748
803	872	744
803.5	867	744
804	860	744
804.5	861	746
805	869	747
805.5	867	750
806	868	753
806.5	858	751
807	863	757
807.5	868	759
808	860	757
808.5	868	764
809	858	769
809.5	862	770
810	867	776
810.5	868	777
811	865	773
811.5	872	774
812	868	775
812.5	869	776
813	865	770
813.5	872	777
814	871	776
814.5	877	775
815	878	775

## Sheet: fig3 b
		MSN@TPFP@CM			VP-16(L)-MSN@TPFP@CM			VP-16(M)-MSN@TPFP@CM			VP-16(H)-MSN@TPFP@CM
		mean	SD	n	mean	SD	n	mean	SD	n	mean	SD	n
	12 h	94.39	4.79	3	102.14	1.5	3	97.69	1.3	3	76.45	1.25	3
	24 h	97.34	1.53	3	94.59	3.41	3	75.36	2.7	3	43.16	2.88	3
	48 h	93.01	6.25	3	75.85	2.57	3	45.04	3	3	20.82	2.75	3
	72 h	94.91	4.07	3	51.74	3.06	3	15.11	3.44	3	5.04	3.33	3
	cell viability(%of PBS treated )
		MSN@TPFP@CM			VP-16(L)-MSN@TPFP@CM			VP-16(M)-MSN@TPFP@CM			VP-16(H)-MSN@TPFP@CM
	12 h	92.135	99.885	91.135	100.635	103.635	102.135	96.19	98.44	98.44	77.695	76.445	75.195
	24 h	99.0067	96.0067	97.0067	92.2567	98.5067	93.0067	74.19	73.44	78.44	40.3233	43.0733	46.0733
	48 h	93.0133	99.2633	86.7633	76.5133	73.0133	78.0133	42.04	45.04	48.04	23.5733	20.8233	18.0733
	72 h	99.5767	92.0767	93.0767	49.0767	51.0767	55.0767	11.3567	15.8567	18.1067	7.87	5.87	1.37

## Sheet: fig3 c
		MFI (VP-16-MSN@TPFP@CM)	COX-2 (ng/mg protein)
MSN@TPFP@CM	sample1	788	0.37
	sample2	571	0.58
	sample3	892	0.95
VP-16(L)-MSN@TPFP@CM	sample1	1347	1.31
	sample2	1537	1.15
	sample3	1664	1.41
VP-16(M)-MSN@TPFP@CM	sample1	2257	1.84
	sample2	2341	1.47
	sample3	2193	1.54
VP-16(H)-MSN@TPFP@CM	sample1	3941	1.94
	sample2	3966	2.14
	sample3	4257	2.22

## Sheet: fig3 d
		MFI (VP-16-MSN@TPFP@CM)	PGE-2(pg/mL)
MSN@TPFP@CM	sample1	788	872
	sample2	571	889
	sample3	892	915
VP-16(L)-MSN@TPFP@CM	sample1	1347	1002
	sample2	1537	1149
	sample3	1664	1167
VP-16(M)-MSN@TPFP@CM	sample1	2257	1247
	sample2	2341	1254
	sample3	2193	1322
VP-16(H)-MSN@TPFP@CM	sample1	3941	1533
	sample2	3966	1594
	sample3	4257	1817

## Sheet: fig3 e
	MSN@TPFP@CM			VP-16(L)-MSN@TPFP@CM			VP-16(M)-MSN@TPFP@CM			VP-16(H)-MSN@TPFP@CM
Luc Activity (10*6 photon s-1)	10	3	5	16	21	27	33	36	39	51	66	67

## Sheet: fig3 f
		MSN@TPFP@CM			VP-16(L)-MSN@TPFP@CM			VP-16(M)-MSN@TPFP@CM			VP-16(H)-MSN@TPFP@CM
	Migratory (4T1 number per feild)	25	31	45	67	88	89	91	115	127	154	168	172

## Sheet: fig4 b
		Time post chemotherapy (day)	MSN@TPFP@CM			VP-16-MSN@TPFP@CM
		0	159.901	155.97	188.433	139.46	153.495	195.975
		4	184.275	138.172	211.967	214.191	151.482	266.747
		6	267.846	198.9	327.265	283	219.257	396.307
		8	334.231	290.165	474.434	391.714	409.271	527.436
		10	440.893	383.245	586.921	534.31	556.101	718.946
		12	556.101	613.208	742.716	763.347	683.908	846.828
		14	794.575	895.498	951.467	998.063	1200.47	1326.19
			MSN@TPFP@CM
			mouse 1		mouse 2		mouse 3
		Time (day)	W(mm)	L(mm)	W(mm)	L(mm)	W(mm)	L(mm)
		0	6.1	7.1	6.3	6.9	6.8	7.3
		4	6.3	7.5	6.1	6.6	6.7	7.8
		6	7.3	8.4	6.8	7.5	7.6	9.1
		8	8.3	8.8	8.1	8.3	8.6	10.3
		10	9.2	9.6	8.9	9.1	9.5	10.9
		12	9.7	10.5	10.3	10.7	10.8	11.5
		14	10.1	12.3	11.2	12.4	11.9	12.4
			VP-16-MSN@TPFP@CM
			mouse 1		mouse 2		mouse 3
		Time (day)	W(mm)	L(mm)	W(mm)	L(mm)	W(mm)	L(mm)
		0	5.8	6.8	6.2	6.9	6.7	7.5
		4	6.6	7.9	6.3	6.8	7.1	8.5
		6	7.9	8.3	7.3	7.6	8.1	9.7
		8	8.9	9.2	9.1	9.3	9.2	10.5
		10	9.5	10.4	9.7	10.5	10.1	11.7
		12	11.1	11.5	10.3	11.3	11.5	11.9
		14	11.9	12.7	12.3	13.7	13.2	13.9

[truncated: 13 more sheets: fig4 c, fig4 f, fig4 g, fig5 a, fig5 b, fig s1, fig s2, fig s3, fig s4, fig s5, fig s 6, fig s7, fig s8]
